# Supplementary material for: Predictive ability of scores for bleeding risk in heart disease outpatients on warfarin in Brazil
Source: PLoS One. 2018 Oct 19;13(10):e0205970. doi: 10.1371/journal.pone.0205970 (PMC6195286; doi:10.1371/journal.pone.0205970)
Supplement: S1 Dataset — (XLSX) [file pone.0205970.s007.xlsx]

## Sheet: DATA
codpesq	idaderec	sexo	rnialvo	fa_flutter	protesevalvar	avci	ait	tep	tvp	doench	hrtgi	histsmen	histsmai	TFGe	TTR_ateEHG	UsoAP	UsoAINE	b_id	b_ave	b_hgi	b_anem	b_ren	b_iam	b_dm	b_comorb	ku_id	ku_sexf	ku_ca	kea_id	kea_ave	kea_ulcpep	kea_hgi	kea_ren	kea_anem	kea_plaq	kea_hep	kea_dm	kea_medap	g_id	g_etoh	g_drendhep	g_anem	g_plaq	g_ca	g_qued	g_ave	g_has	g_hemo	s_id
1	63	Female	2.50-3.50	Yes	Yes	No	No	No	No	0	No	Yes	No	37.27	22.27	Yes	No	No	No	No	No	No	No	No	No	Yes	Yes	No	No	No	No	No	No	No	Yes	No	No	Yes	No	No	No	No	Yes	No	Yes	No	No	Yes	No
2	59	Male	2.00-3.00	Yes	No	Yes	No	No	No	1	No	Yes	No	77.85	74.74	No	No	No	Yes	No	No	No	No	No	No	No	No	No	No	Yes	No	No	No	No	No	No	No	No	No	No	No	No	No	No	Yes	Yes	No	Yes	No
3	61	Male	2.50-3.50	No	Yes	No	No	No	No	0	No	No	No	83.66	46.77	No	No	No	No	No	No	No	No	No	No	Yes	No	No	No	No	No	No	No	No	No	No	No	No	No	No	No	No	No	No	Yes	No	No	No	No
4	47	Male	2.00-3.00	No	No	No	No	No	No	1	No	Yes	No	72.33	47.62	No	No	No	No	No	No	No	No	No	No	No	No	No	No	No	No	No	No	No	No	No	No	No	No	Yes	No	No	No	No	No	No	No	Yes	No
5	69	Female	2.00-3.00	Yes	No	Yes	No	No	No	1	No	Yes	No	100.16	77.17	No	No	Yes	Yes	No	No	No	No	No	No	Yes	Yes	No	Yes	Yes	No	No	No	No	No	No	No	No	No	No	No	No	No	No	Yes	Yes	No	Yes	No
6	58	Male	2.00-3.00	No	No	No	No	No	No	1	Yes	Yes	Yes	88.58	59.49	No	No	No	No	Yes	No	No	No	No	No	No	No	No	No	No	No	Yes	No	No	Yes	No	No	No	No	Yes	No	No	Yes	No	No	No	No	Yes	No
7	58	Male	2.00-3.00	Yes	No	No	No	No	Yes	1	No	No	No	152.94	59.02	No	Yes	No	No	No	No	No	No	No	No	No	No	No	No	No	No	No	No	No	No	No	No	No	No	Yes	No	No	No	No	Yes	No	No	No	No
8	47	Female	2.00-3.00	No	No	Yes	No	No	No	1	No	Yes	No	94.11	69.29	No	No	No	Yes	No	No	No	No	No	No	No	Yes	No	No	Yes	No	No	No	No	No	No	No	No	No	No	No	No	No	No	Yes	Yes	No	Yes	No
9	50	Male	2.00-3.00	No	No	No	No	No	No	1	No	Yes	No	72.5	19.82	No	No	No	No	No	No	No	No	No	No	No	No	No	No	No	No	No	No	No	No	No	No	No	No	Yes	No	No	No	No	No	No	No	Yes	No
10	64	Female	2.00-3.00	Yes	No	No	No	No	No	1	No	Yes	No	42.62	47.28	No	No	No	No	No	No	Yes	No	Yes	Yes	Yes	Yes	No	No	No	No	No	Yes	No	No	No	Yes	No	No	No	Yes	No	No	No	Yes	No	No	Yes	No
11	55	Male	2.00-3.00	Yes	No	Yes	No	No	No	1	No	No	No	77.72	69.01	No	No	No	Yes	No	No	No	No	No	No	No	No	No	No	Yes	No	No	No	No	No	No	No	No	No	No	No	No	No	No	Yes	Yes	No	No	No
12	44	Female	2.00-3.00	Yes	No	No	No	No	No	0	No	Yes	No	89.25	19.25	No	No	No	No	No	No	No	No	No	No	No	Yes	No	No	No	No	No	No	No	No	No	No	No	No	Yes	No	No	No	No	No	No	No	Yes	No
13	55	Female	2.00-3.00	No	No	Yes	No	No	No	0	No	Yes	No	61.71	90.31	No	No	No	Yes	No	No	No	No	Yes	Yes	No	Yes	No	No	Yes	No	No	No	No	No	No	Yes	No	No	Yes	No	No	No	No	No	Yes	No	Yes	No
14	67	Male	2.00-3.00	Yes	No	No	No	No	No	0	No	Yes	No	88.72	67.52	Yes	No	Yes	No	No	No	Yes	No	Yes	Yes	Yes	No	No	Yes	No	No	No	Yes	No	No	No	Yes	Yes	No	Yes	Yes	No	Yes	No	Yes	No	No	Yes	No
15	44	Female	2.00-3.00	Yes	No	Yes	No	No	No	1	No	Yes	No	106.25	83.85	No	No	No	Yes	No	No	No	No	No	No	No	Yes	No	No	Yes	No	No	No	No	No	No	No	No	No	No	No	No	No	No	No	Yes	No	Yes	No
16	56	Male	2.00-3.00	No	No	Yes	No	No	No	1	No	No	No	106.3	65.64	No	No	No	Yes	No	No	No	No	No	No	No	No	No	No	Yes	No	No	No	No	No	No	No	No	No	No	No	No	No	No	No	Yes	No	No	No
17	66	Female	2.00-3.00	Yes	No	No	No	No	No	1	No	Yes	No	70.51	98.7	Yes	Yes	Yes	No	No	No	No	No	No	No	Yes	Yes	No	Yes	No	No	No	No	No	Yes	No	No	Yes	No	No	No	No	Yes	No	Yes	No	No	Yes	No
18	60	Female	2.50-3.50	No	Yes	No	No	No	No	0	No	Yes	No	86.21	69.36	No	No	No	No	No	No	No	No	Yes	Yes	Yes	Yes	No	No	No	No	No	No	Yes	No	No	Yes	No	No	No	No	Yes	No	No	Yes	No	No	Yes	No
19	46	Male	2.50-3.50	No	Yes	No	No	No	No	0	Yes	Yes	Yes	72.35	65.13	Yes	No	No	No	Yes	No	No	No	No	No	No	No	No	No	No	No	Yes	No	Yes	No	No	No	Yes	No	Yes	No	Yes	Yes	No	No	No	No	Yes	No
20	49	Male	2.50-3.50	No	Yes	No	No	No	No	0	No	No	No	81.1	67.88	Yes	No	No	No	No	No	No	No	No	No	No	No	No	No	No	No	No	No	Yes	No	No	No	Yes	No	No	No	Yes	Yes	No	No	No	No	No	No
21	52	Male	2.50-3.50	No	Yes	No	No	No	No	0	No	No	No	68.24	90.79	Yes	No	No	No	No	No	Yes	No	No	Yes	No	No	No	No	No	No	No	Yes	No	No	No	No	Yes	No	Yes	Yes	No	Yes	No	No	No	No	No	No
22	77	Female	2.00-3.00	Yes	No	Yes	No	No	No	0	No	Yes	No	41.76	54.3	No	No	Yes	Yes	No	No	Yes	No	Yes	Yes	Yes	Yes	No	Yes	Yes	No	No	Yes	No	No	No	Yes	No	Yes	No	Yes	No	No	No	Yes	Yes	No	Yes	Yes
23	53	Female	2.50-3.50	No	Yes	No	No	No	No	0	No	Yes	Yes	62.77	87.15	Yes	No	No	No	No	No	No	No	No	No	No	Yes	No	No	No	No	No	No	No	No	No	No	Yes	No	No	No	No	Yes	No	No	No	No	Yes	No
24	33	Male	2.00-3.00	No	No	No	No	No	No	1	No	Yes	No	111.46	62.54	No	No	No	No	No	No	No	No	No	No	No	No	No	No	No	No	No	No	No	Yes	No	No	No	No	No	No	No	Yes	No	No	No	No	Yes	No
25	55	Female	2.50-3.50	No	Yes	No	No	No	No	0	No	Yes	Yes	139.98	60.65	Yes	No	No	No	No	No	No	No	No	No	No	Yes	No	No	No	No	No	No	Yes	No	No	No	Yes	No	No	No	Yes	Yes	No	Yes	No	No	Yes	No
26	47	Female	2.00-3.00	Yes	No	No	No	No	No	1	No	Yes	No	98.81	29.41	No	No	No	No	No	No	No	No	No	No	No	Yes	No	No	No	No	No	No	No	No	No	No	No	No	Yes	No	No	No	No	No	No	No	Yes	No
27	70	Male	2.00-3.00	Yes	No	Yes	No	No	No	1	No	Yes	No	49.58	69.27	No	Yes	Yes	Yes	No	No	No	No	No	No	Yes	No	No	Yes	Yes	No	No	No	No	No	No	No	No	No	No	No	No	No	No	Yes	Yes	No	Yes	No
28	54	Male	2.00-3.00	No	No	Yes	No	No	No	1	No	No	No	74.6	94.87	No	No	No	Yes	No	No	No	No	No	No	No	No	No	No	Yes	No	No	No	No	No	No	No	No	No	No	No	No	No	No	No	Yes	No	No	No
29	72	Male	2.00-3.00	Yes	No	No	No	No	No	0	No	Yes	No	45.65	65.97	Yes	No	Yes	No	No	No	No	No	No	No	Yes	No	No	Yes	No	No	No	No	Yes	No	No	No	Yes	No	No	No	Yes	Yes	No	Yes	No	No	Yes	Yes
30	54	Female	2.50-3.50	No	Yes	No	No	No	No	0	No	Yes	No	71.07	52.17	Yes	No	No	No	No	No	No	No	No	No	No	Yes	No	No	No	No	No	No	No	No	No	No	Yes	No	No	No	No	Yes	No	No	No	No	Yes	No
31	64	Female	2.50-3.50	Yes	No	Yes	No	No	No	0	No	Yes	No	63.3	77.21	No	No	No	Yes	No	No	No	No	No	No	Yes	Yes	No	No	Yes	No	No	No	No	Yes	No	No	No	No	Yes	No	No	Yes	No	Yes	Yes	No	Yes	No
32	64	Male	2.00-3.00	Yes	No	No	No	No	No	0	No	No	No	61.3	80.8	No	No	No	No	No	No	No	No	No	No	Yes	No	No	No	No	No	No	No	No	No	No	No	No	No	No	No	No	No	No	Yes	No	No	No	No
33	74	Male	2.00-3.00	Yes	No	Yes	No	No	No	0	Yes	Yes	No	58.67	80.7	No	No	Yes	Yes	Yes	No	Yes	No	Yes	Yes	Yes	No	No	Yes	Yes	No	Yes	Yes	No	No	No	Yes	No	No	Yes	Yes	No	No	No	Yes	Yes	No	Yes	Yes
34	58	Female	2.00-3.00	Yes	No	Yes	No	No	No	0	No	Yes	No	54.45	57.32	No	No	No	Yes	No	No	No	No	No	No	No	Yes	No	No	Yes	No	No	No	No	No	No	No	No	No	No	No	No	No	No	Yes	Yes	No	Yes	No
35	62	Male	2.00-3.00	Yes	No	No	No	No	No	0	Yes	Yes	Yes	74.03	78.91	No	No	No	No	Yes	No	No	No	No	No	Yes	No	No	No	No	No	Yes	No	No	No	No	No	No	No	Yes	No	No	No	No	Yes	No	No	Yes	No
36	41	Male	2.00-3.00	No	No	No	No	No	No	1	No	Yes	No	104.27	84.78	No	No	No	No	No	No	No	No	No	No	No	No	No	No	No	No	No	No	No	No	No	No	No	No	No	No	No	No	No	No	No	No	Yes	No
37	48	Female	2.00-3.00	No	No	Yes	No	No	No	1	No	Yes	No	62.45	39.88	No	No	No	Yes	No	No	No	No	No	No	No	Yes	No	No	Yes	No	No	No	No	No	Yes	No	No	No	No	Yes	No	No	No	Yes	Yes	No	Yes	No
38	61	Female	2.50-3.50	No	Yes	No	No	No	No	0	Yes	Yes	Yes	69.95	17.56	Yes	No	No	No	Yes	No	No	No	No	No	Yes	Yes	No	No	No	No	Yes	No	Yes	No	No	No	Yes	No	Yes	No	Yes	Yes	No	Yes	No	No	Yes	No
39	64	Male	2.00-3.00	No	No	No	No	No	No	1	No	No	No	125.16	70.74	No	No	No	No	No	No	No	No	No	No	Yes	No	No	No	No	No	No	No	No	No	No	No	No	No	Yes	No	No	No	No	No	No	No	No	No
40	65	Female	2.50-3.50	Yes	Yes	No	No	No	No	0	Yes	Yes	Yes	72.1	73.15	Yes	No	Yes	No	Yes	No	No	No	No	No	Yes	Yes	No	Yes	No	No	Yes	No	No	No	No	No	Yes	No	No	No	No	Yes	No	Yes	No	No	Yes	No
41	68	Male	2.00-3.00	Yes	No	No	No	No	No	1	No	No	No	48.93	100	No	No	Yes	No	No	No	Yes	No	No	Yes	Yes	No	No	Yes	No	No	No	Yes	No	No	No	No	No	No	No	Yes	No	No	No	Yes	No	No	No	No
42	64	Female	2.50-3.50	Yes	Yes	No	No	No	No	0	No	Yes	Yes	66.73	61.74	Yes	No	No	No	No	No	No	No	No	No	Yes	Yes	No	No	No	No	No	No	No	No	No	No	Yes	No	No	No	No	Yes	No	Yes	No	No	Yes	No
43	52	Male	2.00-3.00	Yes	No	Yes	No	No	No	1	No	Yes	No	65.56	40.33	Yes	No	No	Yes	No	No	Yes	No	Yes	Yes	No	No	No	No	Yes	No	No	Yes	No	No	No	Yes	Yes	No	Yes	Yes	No	Yes	No	No	Yes	No	Yes	No
44	54	Male	2.00-3.00	Yes	No	No	Yes	No	No	0	No	Yes	No	104.94	55.29	No	No	No	No	No	No	No	No	No	No	No	No	No	No	No	No	No	No	No	No	Yes	No	No	No	No	Yes	No	No	No	No	Yes	No	Yes	No
45	58	Male	2.50-3.50	No	Yes	No	No	No	No	0	Yes	No	Yes	64.54	46.18	Yes	No	No	No	Yes	Yes	No	No	No	Yes	No	No	No	No	No	No	Yes	No	Yes	No	No	No	Yes	No	No	No	Yes	Yes	No	No	No	No	Yes	No
46	39	Female	2.00-3.00	No	No	No	No	No	No	0	No	Yes	Yes	87.44	50.13	No	No	No	No	No	No	No	No	Yes	Yes	No	Yes	No	No	No	No	No	No	Yes	No	Yes	Yes	No	No	No	Yes	Yes	No	No	Yes	No	No	Yes	No
47	45	Female	2.50-3.50	No	Yes	No	No	No	No	0	No	Yes	No	112.95	46.01	Yes	No	No	No	No	No	No	No	No	No	No	Yes	No	No	No	No	No	No	Yes	No	No	No	Yes	No	No	No	Yes	Yes	No	No	No	No	Yes	No
48	72	Female	2.00-3.00	Yes	No	Yes	No	No	No	1	No	Yes	No	99.01	45.05	No	No	Yes	Yes	No	No	No	No	No	No	Yes	Yes	No	Yes	Yes	No	No	No	Yes	No	No	No	No	No	No	No	Yes	No	No	Yes	Yes	No	Yes	Yes
49	42	Female	2.50-3.50	Yes	Yes	No	No	No	No	0	No	No	No	#NULL!	28.52	No	No	No	No	No	No	No	No	No	No	No	Yes	No	No	No	No	No	No	No	No	No	No	No	No	Yes	No	No	No	No	No	No	No	No	No
50	46	Female	2.00-3.00	Yes	No	No	No	No	No	0	No	Yes	No	63.25	72.4	No	No	No	No	No	No	No	No	No	No	No	Yes	No	No	No	No	No	No	No	No	No	No	No	No	No	No	No	No	No	No	No	No	Yes	No
51	73	Female	2.00-3.00	Yes	No	Yes	No	No	No	0	No	Yes	Yes	51.41	56	No	No	Yes	Yes	No	No	No	No	No	No	Yes	Yes	No	Yes	Yes	No	No	No	No	No	No	No	No	No	No	No	No	No	No	Yes	Yes	No	Yes	Yes
52	58	Male	2.00-3.00	Yes	No	No	No	No	No	1	No	No	No	101.23	60.02	No	No	No	No	No	No	No	No	Yes	Yes	No	No	No	No	No	No	No	No	No	No	No	Yes	No	No	No	No	No	No	No	Yes	No	No	No	No
53	52	Male	2.50-3.50	No	Yes	No	No	No	No	0	No	No	No	80	63.21	Yes	No	No	No	No	No	No	No	No	No	No	No	No	No	No	No	No	No	No	No	No	No	Yes	No	Yes	No	No	Yes	No	No	No	No	No	No
54	28	Female	2.50-3.50	No	Yes	No	No	No	No	0	No	Yes	No	185.11	44.54	No	No	No	No	No	No	No	No	No	No	No	Yes	No	No	No	No	No	No	No	No	No	No	No	No	No	No	No	No	No	No	No	No	Yes	No
55	57	Female	2.00-3.00	No	No	Yes	No	Yes	No	0	No	Yes	No	69.68	100	Yes	No	No	Yes	No	No	No	No	No	No	No	Yes	Yes	No	Yes	No	No	No	No	No	No	No	Yes	No	No	No	No	Yes	Yes	No	Yes	No	Yes	No
56	58	Male	2.50-3.50	No	Yes	No	No	No	No	0	No	Yes	No	97.62	73.99	Yes	No	No	No	No	No	No	No	No	No	No	No	No	No	No	No	No	No	No	No	No	No	Yes	No	No	No	No	Yes	No	No	No	No	Yes	No
57	47	Female	2.50-3.50	No	Yes	No	Yes	Yes	No	0	No	Yes	No	83.72	76.93	Yes	No	No	No	No	No	No	No	No	No	No	Yes	No	No	No	No	No	No	No	No	No	No	Yes	No	Yes	No	No	Yes	No	No	Yes	No	Yes	No
58	76	Male	2.00-3.00	No	No	No	No	Yes	Yes	0	No	Yes	No	84.44	47.66	No	No	Yes	No	No	No	No	No	Yes	Yes	Yes	No	No	Yes	No	No	No	No	No	No	No	Yes	No	Yes	No	No	No	No	No	Yes	No	No	Yes	Yes
59	32	Female	2.50-3.50	Yes	Yes	No	No	No	No	0	No	Yes	No	74.38	53.27	Yes	No	No	No	No	No	No	No	No	No	No	Yes	No	No	No	No	No	No	No	No	No	No	Yes	No	No	No	No	Yes	No	No	No	No	Yes	No
60	73	Male	2.00-3.00	Yes	No	No	No	No	No	1	No	Yes	No	64.29	73.27	No	No	Yes	No	No	No	Yes	No	Yes	Yes	Yes	No	No	Yes	No	No	No	Yes	No	No	No	Yes	No	No	No	Yes	No	No	No	Yes	No	No	Yes	Yes
61	62	Male	2.00-3.00	Yes	Yes	No	No	No	No	0	No	No	No	62.83	54.76	Yes	No	No	No	No	No	Yes	No	No	Yes	Yes	No	No	No	No	No	No	Yes	No	No	No	No	Yes	No	Yes	Yes	No	Yes	No	Yes	No	No	No	No
62	54	Female	2.00-3.00	Yes	No	No	No	No	No	0	No	Yes	No	70.51	71.12	No	No	No	No	No	No	No	No	No	No	No	Yes	No	No	No	No	No	No	No	No	No	No	No	No	No	No	No	No	No	No	No	No	Yes	No
63	59	Male	2.00-3.00	Yes	No	No	No	No	No	0	No	No	Yes	64.9	71.35	No	No	No	No	No	No	No	No	No	No	No	No	No	No	No	No	No	No	No	No	No	No	No	No	Yes	No	No	No	No	No	No	No	Yes	No
64	39	Female	2.00-3.00	No	No	No	No	No	Yes	0	No	Yes	No	57.23	76.73	No	No	No	No	No	No	Yes	No	No	Yes	No	Yes	No	No	No	No	No	Yes	No	No	Yes	No	No	No	No	Yes	No	No	No	No	No	No	Yes	No
65	45	Female	2.50-3.50	Yes	Yes	No	No	No	No	0	No	Yes	No	197.2	60.33	Yes	No	No	No	No	No	No	No	No	No	No	Yes	No	No	No	No	No	No	No	Yes	No	No	Yes	No	No	No	No	Yes	No	Yes	No	No	Yes	No
66	68	Male	2.50-3.50	Yes	Yes	Yes	No	No	No	0	Yes	Yes	Yes	65.5	79.14	Yes	No	Yes	Yes	Yes	No	No	No	No	No	Yes	No	No	Yes	Yes	No	Yes	No	No	Yes	No	No	Yes	No	No	No	No	Yes	No	Yes	Yes	No	Yes	No
67	59	Female	2.00-3.00	Yes	No	No	No	No	No	0	No	No	No	134.56	11.18	No	No	No	No	No	No	No	No	No	No	No	Yes	No	No	No	No	No	No	No	No	No	No	No	No	No	No	No	No	No	No	No	No	No	No
68	69	Female	2.00-3.00	No	No	Yes	No	Yes	No	0	No	Yes	No	30.73	81.53	No	No	Yes	Yes	No	No	Yes	No	No	Yes	Yes	Yes	No	Yes	Yes	No	No	Yes	No	No	No	No	No	No	No	Yes	No	No	No	Yes	Yes	No	Yes	No
69	68	Female	2.00-3.00	No	No	Yes	No	No	No	0	No	No	No	37.83	62.08	No	No	Yes	Yes	No	No	No	No	No	No	Yes	Yes	No	Yes	Yes	No	No	No	Yes	No	No	No	No	No	Yes	No	Yes	No	No	Yes	Yes	No	No	No
70	38	Male	2.50-3.50	Yes	Yes	No	No	No	No	0	No	Yes	No	79.69	77.01	Yes	No	No	No	No	No	No	No	No	No	No	No	No	No	No	No	No	No	Yes	Yes	No	No	Yes	No	No	No	Yes	Yes	No	No	No	No	Yes	No
71	46	Female	2.50-3.50	Yes	Yes	No	No	No	No	0	No	Yes	No	114.14	84.29	Yes	No	No	No	No	No	No	No	No	No	No	Yes	No	No	No	No	No	No	No	No	No	No	Yes	No	No	No	No	Yes	No	No	No	No	Yes	No
72	55	Female	2.50-3.50	No	Yes	No	No	No	No	0	No	No	No	87.45	61.59	Yes	No	No	No	No	No	No	No	No	No	No	Yes	No	No	No	No	No	No	Yes	No	No	No	Yes	No	No	No	Yes	Yes	No	Yes	No	No	No	No
73	68	Male	2.00-3.00	Yes	No	No	No	No	No	0	No	No	No	57.5	76.5	Yes	No	Yes	No	No	No	Yes	No	No	Yes	Yes	No	No	Yes	No	No	No	Yes	No	No	No	No	Yes	No	No	Yes	No	Yes	No	Yes	No	No	No	No
74	79	Male	2.00-3.00	No	No	No	No	Yes	Yes	0	No	No	No	22.74	57.52	No	No	Yes	No	No	No	Yes	No	No	Yes	Yes	No	Yes	Yes	No	No	No	Yes	No	Yes	No	No	No	Yes	No	Yes	No	Yes	Yes	Yes	No	No	No	Yes
75	39	Male	2.00-3.00	No	No	Yes	No	No	No	1	No	Yes	No	79.96	59.62	No	No	No	Yes	No	No	No	No	No	No	No	No	No	No	Yes	No	No	No	No	No	No	No	No	No	Yes	No	No	No	No	No	Yes	No	Yes	No
76	72	Male	2.00-3.00	Yes	No	No	No	No	Yes	1	No	Yes	Yes	46.28	64.27	No	No	Yes	No	No	No	No	No	No	No	Yes	No	No	Yes	No	No	No	No	No	No	No	No	No	No	No	No	No	No	No	Yes	No	No	Yes	Yes
77	50	Female	2.50-3.50	Yes	Yes	No	No	No	No	0	No	Yes	Yes	90.98	53.83	No	No	No	No	No	No	No	No	No	No	No	Yes	No	No	No	No	No	No	No	No	No	No	No	No	No	No	No	No	No	No	No	No	Yes	No
78	57	Male	2.00-3.00	Yes	No	No	No	No	No	0	No	No	No	57.64	59.07	Yes	No	No	No	No	No	No	No	Yes	Yes	No	No	No	No	No	No	No	No	Yes	No	No	Yes	Yes	No	No	No	Yes	Yes	No	Yes	No	No	No	No
79	72	Male	2.00-3.00	Yes	No	Yes	No	No	No	0	No	No	No	50.37	96.41	No	No	Yes	Yes	No	No	No	No	No	No	Yes	No	No	Yes	Yes	No	No	No	No	No	No	No	No	No	No	No	No	No	No	Yes	Yes	No	No	Yes
80	44	Female	2.00-3.00	Yes	No	No	No	No	No	0	No	Yes	No	76.81	83.32	No	No	No	No	No	No	No	No	No	No	No	Yes	No	No	No	No	No	No	No	No	No	No	No	No	No	No	No	No	No	No	No	No	Yes	No
81	54	Female	2.00-3.00	Yes	No	No	No	No	No	0	No	Yes	Yes	61.42	72.24	No	No	No	No	No	No	No	No	No	No	No	Yes	No	No	No	No	No	No	No	No	No	No	No	No	No	No	No	No	No	No	No	No	Yes	No
82	60	Male	2.00-3.00	Yes	No	No	No	No	No	0	No	Yes	No	80.16	53.37	No	No	No	No	No	No	No	No	Yes	Yes	Yes	No	No	No	No	No	No	No	No	Yes	No	Yes	No	No	No	No	No	Yes	No	No	No	No	Yes	No
83	55	Female	2.50-3.50	Yes	Yes	No	No	No	No	0	Yes	Yes	Yes	82.51	43.15	No	No	No	No	Yes	No	No	No	No	No	No	Yes	No	No	No	No	Yes	No	No	No	No	No	No	No	No	No	No	No	No	No	No	No	Yes	No
84	56	Male	2.00-3.00	No	No	Yes	No	No	No	0	No	No	No	109.81	62.69	Yes	No	No	Yes	No	No	No	No	No	No	No	No	No	No	Yes	No	No	No	No	No	No	No	Yes	No	No	No	No	Yes	No	Yes	Yes	No	No	No
85	38	Female	2.50-3.50	Yes	Yes	No	No	No	No	0	No	Yes	No	86.4	60.15	Yes	No	No	No	No	No	No	No	No	No	No	Yes	No	No	No	No	No	No	Yes	No	No	No	Yes	No	No	No	Yes	Yes	No	No	No	No	Yes	No
86	52	Female	2.00-3.00	Yes	No	No	No	No	No	0	No	Yes	No	49.11	22.04	No	No	No	No	No	No	Yes	No	No	Yes	No	Yes	No	No	No	No	No	Yes	No	Yes	No	No	No	No	No	Yes	No	Yes	No	No	No	No	Yes	No
87	58	Male	2.00-3.00	No	No	No	Yes	No	No	1	Yes	Yes	No	53.44	58.49	No	No	No	No	Yes	No	No	No	No	No	No	No	No	No	No	No	Yes	No	No	No	No	No	No	No	No	No	No	No	No	No	Yes	No	Yes	No
88	46	Female	2.50-3.50	Yes	Yes	No	No	No	No	0	No	Yes	No	95.12	59.36	Yes	No	No	No	No	No	No	No	No	No	No	Yes	No	No	No	No	No	No	No	No	No	No	Yes	No	No	No	No	Yes	No	No	No	No	Yes	No
89	40	Male	2.00-3.00	No	Yes	No	No	No	No	0	No	No	No	137.04	83.07	No	No	No	No	No	No	No	No	No	No	No	No	No	No	No	No	No	No	No	No	No	No	No	No	No	No	No	No	No	No	No	No	No	No
90	64	Female	2.50-3.50	No	Yes	No	No	No	No	0	No	No	Yes	28.99	0	No	No	No	No	No	No	Yes	No	No	Yes	Yes	Yes	Yes	No	No	No	No	Yes	No	Yes	No	No	No	No	No	Yes	No	Yes	Yes	Yes	No	No	Yes	No
91	71	Male	2.00-3.00	Yes	No	No	No	No	No	0	Yes	No	Yes	46.72	45.83	No	No	Yes	No	Yes	No	Yes	No	No	Yes	Yes	No	No	Yes	No	No	Yes	Yes	Yes	Yes	No	No	No	No	Yes	Yes	Yes	Yes	No	Yes	No	No	Yes	Yes
92	57	Female	2.00-3.00	Yes	No	No	No	No	No	1	No	Yes	Yes	65.65	63.1	No	No	No	No	No	No	No	No	No	No	No	Yes	No	No	No	No	No	No	No	No	No	No	No	No	No	No	No	No	No	No	No	No	Yes	No
93	42	Female	2.50-3.50	Yes	Yes	No	No	No	No	0	No	Yes	No	69.42	33.71	Yes	No	No	No	No	No	No	No	No	No	No	Yes	No	No	No	No	No	No	No	No	No	No	Yes	No	No	No	No	Yes	No	No	No	No	Yes	No
94	53	Female	2.00-3.00	No	No	No	No	No	No	1	No	Yes	No	79.6	65.91	No	No	No	No	No	No	No	No	No	No	No	Yes	No	No	No	No	No	No	No	No	No	No	No	No	No	No	No	No	No	No	No	No	Yes	No
95	61	Male	2.00-3.00	Yes	No	No	No	No	No	0	No	No	No	83.27	62.27	Yes	No	No	No	No	No	No	No	No	No	Yes	No	No	No	No	No	No	No	No	No	No	No	Yes	No	Yes	No	No	Yes	No	Yes	No	No	No	No
96	71	Male	2.00-3.00	Yes	No	No	No	No	No	1	No	Yes	No	41.85	61.21	No	No	Yes	No	No	No	No	No	No	No	Yes	No	No	Yes	No	No	No	No	No	No	No	No	No	No	No	No	No	No	No	Yes	No	No	Yes	Yes
97	43	Male	2.00-3.00	No	No	No	No	No	No	0	No	No	No	102	45.86	No	No	No	No	No	No	No	No	Yes	Yes	No	No	No	No	No	No	No	No	No	No	No	Yes	No	No	Yes	No	No	No	No	No	No	No	No	No
98	31	Male	2.00-3.00	No	No	Yes	No	No	No	1	Yes	Yes	No	134.57	74.93	No	No	No	Yes	Yes	No	No	No	No	No	No	No	No	No	Yes	No	Yes	No	No	No	No	No	No	No	Yes	No	No	No	No	Yes	Yes	No	Yes	No
99	24	Female	2.50-3.50	No	Yes	Yes	No	No	No	0	No	Yes	No	152.92	73.41	Yes	No	No	Yes	No	No	No	No	No	No	No	Yes	No	No	Yes	No	No	No	No	No	No	No	Yes	No	No	No	No	Yes	No	Yes	Yes	No	Yes	No
100	36	Male	2.50-3.50	Yes	Yes	No	No	No	No	0	Yes	Yes	No	113.75	71.72	Yes	No	No	No	Yes	No	No	No	No	No	No	No	No	No	No	No	Yes	No	No	No	No	No	Yes	No	No	No	No	Yes	No	No	No	No	Yes	No
101	52	Female	2.00-3.00	Yes	No	No	No	No	No	0	No	Yes	No	68.19	42.65	No	No	No	No	No	No	No	No	No	No	No	Yes	No	No	No	No	No	No	No	No	No	No	No	No	No	No	No	No	No	No	No	No	Yes	No
102	54	Male	2.50-3.50	No	Yes	No	No	No	No	0	No	Yes	No	95.56	59.18	Yes	No	No	No	No	No	No	No	No	No	No	No	No	No	No	No	No	No	No	No	No	No	Yes	No	No	No	No	Yes	No	No	No	No	Yes	No
103	59	Male	2.00-3.00	Yes	No	No	No	No	No	0	No	No	No	78.19	0	No	No	No	No	No	No	No	No	No	No	No	No	No	No	No	No	No	No	Yes	No	Yes	No	No	No	Yes	Yes	Yes	No	No	Yes	No	No	No	No
104	46	Female	2.00-3.00	Yes	No	No	No	No	No	0	No	Yes	No	69.36	67.23	Yes	No	No	No	No	No	No	No	No	No	No	Yes	No	No	No	No	No	No	No	No	No	No	Yes	No	No	No	No	Yes	No	No	No	No	Yes	No
105	60	Female	2.50-3.50	Yes	Yes	No	No	No	No	0	Yes	Yes	No	160.56	67.9	Yes	No	No	No	Yes	No	No	No	No	No	Yes	Yes	No	No	No	No	Yes	No	No	No	No	No	Yes	No	No	No	No	Yes	No	Yes	No	No	Yes	No
106	48	Female	2.00-3.00	No	No	Yes	No	No	No	0	No	No	Yes	141.19	78.05	No	No	No	Yes	No	No	No	No	No	No	No	Yes	No	No	Yes	No	No	No	Yes	No	No	No	No	No	No	No	Yes	No	No	Yes	Yes	No	Yes	No
107	32	Female	2.00-3.00	No	No	No	Yes	No	No	1	No	Yes	No	105.64	52.36	No	No	No	No	No	No	No	No	No	No	No	Yes	No	No	No	No	No	No	Yes	No	No	No	No	No	No	No	Yes	No	No	No	Yes	No	Yes	No
108	61	Male	2.00-3.00	Yes	No	Yes	No	No	No	1	Yes	Yes	Yes	68.58	96.24	No	No	No	Yes	Yes	No	No	No	No	No	Yes	No	No	No	Yes	No	Yes	No	No	No	No	No	No	No	No	No	No	No	No	Yes	Yes	No	Yes	No
109	57	Female	2.00-3.00	No	No	No	No	No	No	1	No	No	No	71.04	45.73	Yes	No	No	No	No	No	No	No	Yes	Yes	No	Yes	No	No	No	No	No	No	No	No	No	Yes	Yes	No	No	No	No	Yes	No	No	No	No	No	No
110	55	Female	2.00-3.00	Yes	No	No	No	No	No	0	No	Yes	No	91.07	57.78	Yes	No	No	No	No	No	No	No	Yes	Yes	No	Yes	No	No	No	No	No	No	No	No	No	Yes	Yes	No	No	No	No	Yes	No	No	No	No	Yes	No
111	62	Female	2.00-3.00	Yes	No	No	No	No	No	0	No	Yes	No	79.19	56.34	No	No	No	No	No	No	No	No	No	No	Yes	Yes	No	No	No	No	No	No	No	No	No	No	No	No	No	No	No	No	No	Yes	No	No	Yes	No
112	74	Male	2.00-3.00	No	No	Yes	No	No	No	0	No	No	No	48.58	38.3	No	No	Yes	Yes	No	No	No	No	No	No	Yes	No	No	Yes	Yes	No	No	No	No	No	No	No	No	No	No	No	No	No	No	Yes	Yes	No	No	Yes
113	78	Female	2.00-3.00	Yes	No	No	Yes	No	No	0	No	Yes	No	60.75	60.15	No	No	Yes	No	No	No	No	No	No	No	Yes	Yes	No	Yes	No	No	No	No	No	No	No	No	No	Yes	No	No	No	No	No	Yes	Yes	No	Yes	Yes
114	73	Male	2.00-3.00	Yes	No	Yes	No	No	No	0	No	Yes	No	30.22	66.33	No	No	Yes	Yes	No	No	Yes	No	No	Yes	Yes	No	No	Yes	Yes	No	No	Yes	No	No	No	No	No	No	Yes	Yes	No	No	No	Yes	Yes	No	Yes	Yes
115	73	Male	2.00-3.00	No	No	Yes	No	No	No	1	No	No	No	43.43	43.18	No	No	Yes	Yes	No	No	No	No	No	No	Yes	No	No	Yes	Yes	No	No	No	Yes	No	No	No	No	No	No	No	Yes	No	No	Yes	Yes	No	No	Yes
116	52	Male	2.50-3.50	No	Yes	No	No	No	No	0	No	No	No	78.77	37.39	Yes	No	No	No	No	No	No	No	No	No	No	No	No	No	No	No	No	No	Yes	No	No	No	Yes	No	Yes	No	Yes	Yes	No	No	No	No	No	No
117	51	Female	2.00-3.00	Yes	No	No	No	No	No	0	No	No	Yes	14.45	75.35	No	No	No	No	No	No	Yes	No	No	Yes	No	Yes	No	No	No	No	No	Yes	No	No	No	No	No	No	No	Yes	No	No	No	No	No	No	Yes	No
118	54	Female	2.50-3.50	Yes	Yes	No	No	No	No	0	No	Yes	No	82.49	53.62	No	No	No	No	No	No	No	No	No	No	No	Yes	No	No	No	No	No	No	Yes	No	No	No	No	No	No	No	Yes	No	No	No	No	No	Yes	No
119	54	Male	2.50-3.50	Yes	Yes	No	No	No	No	0	No	No	No	90.78	50.9	Yes	No	No	No	No	No	No	No	No	No	No	No	No	No	No	No	No	No	No	No	No	No	Yes	No	No	No	No	Yes	No	No	No	No	No	No
120	55	Female	2.50-3.50	No	Yes	Yes	No	No	No	0	No	No	Yes	111.82	71.69	Yes	No	No	Yes	No	No	No	No	Yes	Yes	No	Yes	No	No	Yes	No	No	No	Yes	No	No	Yes	Yes	No	No	No	Yes	Yes	No	No	Yes	No	Yes	No
121	61	Female	2.50-3.50	Yes	Yes	No	No	No	No	0	No	Yes	No	68.78	69.77	Yes	No	No	No	No	No	No	No	Yes	Yes	Yes	Yes	No	No	No	No	No	No	No	No	No	Yes	Yes	No	No	No	No	Yes	No	Yes	No	No	Yes	No
122	56	Male	2.00-3.00	No	Yes	No	No	No	No	0	No	Yes	No	89.93	79.05	Yes	No	No	No	No	No	No	No	No	No	No	No	No	No	No	No	No	No	Yes	No	No	No	Yes	No	No	No	Yes	Yes	No	No	No	No	Yes	No
123	52	Male	2.00-3.00	Yes	No	No	No	No	No	1	No	Yes	No	67.83	83.47	No	No	No	No	No	No	Yes	No	No	Yes	No	No	No	No	No	No	No	Yes	No	No	No	No	No	No	No	Yes	No	No	No	No	No	No	Yes	No
124	79	Male	2.00-3.00	No	No	Yes	No	No	No	0	No	No	No	70.32	43.47	Yes	No	Yes	Yes	No	No	Yes	No	No	Yes	Yes	No	No	Yes	Yes	No	No	Yes	No	No	No	No	Yes	Yes	No	Yes	No	Yes	No	Yes	Yes	No	No	Yes
125	52	Female	2.00-3.00	No	No	No	No	No	Yes	0	No	Yes	Yes	70.94	62.97	No	No	No	No	No	No	No	No	No	No	No	Yes	Yes	No	No	No	No	No	No	No	No	No	No	No	No	No	No	No	Yes	No	No	No	Yes	No
126	78	Male	2.00-3.00	Yes	No	Yes	No	No	No	0	Yes	Yes	Yes	47.05	78.43	No	No	Yes	Yes	Yes	No	No	No	No	No	Yes	No	No	Yes	Yes	No	Yes	No	No	No	No	No	No	Yes	No	No	No	No	No	Yes	Yes	No	Yes	Yes
127	36	Male	2.50-3.50	Yes	Yes	No	No	No	No	0	No	Yes	No	108.33	51.4	Yes	No	No	No	No	No	No	No	No	No	No	No	No	No	No	No	No	No	No	No	No	No	Yes	No	No	No	No	Yes	No	No	No	No	Yes	No
128	74	Female	2.00-3.00	Yes	No	Yes	No	No	No	0	Yes	Yes	Yes	43.89	88.4	No	No	Yes	Yes	Yes	No	No	No	No	No	Yes	Yes	No	Yes	Yes	No	Yes	No	No	No	No	No	No	No	No	No	No	No	No	Yes	Yes	No	Yes	Yes
129	40	Female	2.50-3.50	No	Yes	No	No	No	No	0	No	Yes	No	93.46	33.59	Yes	No	No	No	No	No	No	No	No	No	No	Yes	No	No	No	No	No	No	No	No	No	No	Yes	No	No	No	No	Yes	No	No	No	No	Yes	No
130	26	Male	2.50-3.50	Yes	Yes	No	No	No	No	0	No	No	No	90.43	9.54	Yes	No	No	No	No	No	No	No	No	No	No	No	No	No	No	No	No	No	No	No	No	No	Yes	No	No	No	No	Yes	No	No	No	No	No	No
131	60	Male	2.00-3.00	Yes	No	No	No	No	No	1	Yes	Yes	Yes	106.42	89.28	No	No	No	No	Yes	No	No	No	No	No	Yes	No	No	No	No	No	Yes	No	No	No	No	No	No	No	Yes	No	No	No	No	No	No	No	Yes	No
132	65	Male	2.00-3.00	No	No	No	Yes	No	No	1	No	Yes	No	50.24	76.52	No	No	Yes	No	No	No	Yes	No	No	Yes	Yes	No	No	Yes	No	No	No	Yes	No	Yes	No	No	No	No	Yes	Yes	No	Yes	No	Yes	Yes	No	Yes	No
133	27	Male	2.50-3.50	No	Yes	No	No	No	No	0	No	No	No	99.66	8.57	Yes	No	No	No	No	No	No	No	No	No	No	No	No	No	No	No	No	No	No	No	No	No	Yes	No	No	No	No	Yes	No	No	No	No	No	No
134	69	Male	2.00-3.00	Yes	No	No	No	No	No	0	No	Yes	No	74.55	89.94	No	No	Yes	No	No	No	No	No	No	No	Yes	No	No	Yes	No	No	No	No	No	Yes	No	No	No	No	Yes	No	No	Yes	No	Yes	No	No	Yes	No
135	80	Male	2.00-3.00	Yes	No	No	No	No	No	0	No	Yes	No	34.23	63.7	No	No	Yes	No	No	No	No	No	No	No	Yes	No	No	Yes	No	No	No	No	No	No	No	No	No	Yes	Yes	No	No	No	No	Yes	No	No	Yes	Yes
136	58	Female	2.00-3.00	Yes	No	No	No	No	No	0	No	Yes	No	64.86	85.66	No	No	No	No	No	No	No	No	No	No	No	Yes	No	No	No	No	No	No	No	No	No	No	No	No	No	No	No	No	No	No	No	No	Yes	No
137	61	Female	2.00-3.00	Yes	No	No	No	No	No	0	Yes	Yes	Yes	81.41	24.29	No	No	No	No	Yes	No	Yes	No	No	Yes	Yes	Yes	No	No	No	No	Yes	Yes	No	Yes	Yes	No	No	No	No	Yes	No	Yes	No	Yes	No	No	Yes	No
138	57	Female	2.50-3.50	Yes	Yes	No	No	No	No	0	No	Yes	Yes	108.76	59.55	No	No	No	No	No	No	No	No	No	No	No	Yes	No	No	No	No	No	No	No	No	No	No	No	No	No	No	No	No	No	Yes	No	No	Yes	No
139	68	Female	2.00-3.00	Yes	No	No	No	No	No	0	Yes	Yes	No	74.07	84.98	No	No	Yes	No	Yes	No	No	No	No	No	Yes	Yes	No	Yes	No	No	Yes	No	No	No	No	No	No	No	No	No	No	No	No	Yes	No	No	Yes	No
140	68	Female	2.00-3.00	Yes	No	No	No	No	No	1	No	No	No	75.29	87.95	No	No	Yes	No	No	No	No	No	Yes	Yes	Yes	Yes	No	Yes	No	No	No	No	No	No	No	Yes	No	No	No	No	No	No	No	Yes	No	No	No	No
141	70	Male	2.50-3.50	No	Yes	No	No	No	No	0	No	No	No	20.03	64.19	No	No	Yes	No	No	No	Yes	No	No	Yes	Yes	No	Yes	Yes	No	No	No	Yes	Yes	No	No	No	No	No	No	No	Yes	No	Yes	Yes	No	No	No	No
142	77	Male	2.00-3.00	Yes	No	No	No	No	No	0	No	No	No	59.06	94.9	No	No	Yes	No	No	No	No	No	No	No	Yes	No	No	Yes	No	No	No	No	No	No	No	No	No	Yes	No	No	No	No	No	Yes	No	No	No	Yes
143	33	Female	2.50-3.50	No	Yes	No	No	No	No	0	No	Yes	No	156	91.47	Yes	No	No	No	No	No	No	No	No	No	No	Yes	No	No	No	No	No	No	No	No	No	No	Yes	No	No	No	No	Yes	No	No	No	No	Yes	No
144	79	Male	2.00-3.00	Yes	No	Yes	No	No	No	0	No	Yes	No	33.32	14.24	No	No	Yes	Yes	No	No	Yes	No	No	Yes	Yes	No	No	Yes	Yes	No	No	Yes	No	No	No	No	No	Yes	No	Yes	No	No	No	Yes	Yes	No	Yes	Yes
145	53	Female	2.50-3.50	Yes	Yes	No	No	No	No	0	No	Yes	No	74.46	36.02	Yes	No	No	No	No	No	No	No	No	No	No	Yes	No	No	No	No	No	No	Yes	Yes	No	No	Yes	No	No	No	Yes	Yes	No	No	No	No	Yes	No
146	70	Female	2.00-3.00	Yes	No	No	No	No	No	1	No	Yes	No	33.84	72.45	No	No	Yes	No	No	No	Yes	No	No	Yes	Yes	Yes	No	Yes	No	No	No	Yes	No	No	No	No	No	No	Yes	Yes	No	No	No	Yes	No	No	Yes	No
147	69	Male	2.50-3.50	No	Yes	No	No	No	No	0	No	No	No	40.43	51.49	No	No	Yes	No	No	No	Yes	No	No	Yes	Yes	No	No	Yes	No	No	No	Yes	No	No	No	No	No	No	No	Yes	No	No	No	Yes	No	No	No	No
148	40	Female	2.00-3.00	No	No	No	Yes	No	No	1	No	No	No	91.82	65.91	No	No	No	No	No	No	No	No	No	No	No	Yes	No	No	No	No	No	No	No	No	No	No	No	No	No	No	No	No	No	No	Yes	No	No	No
149	38	Female	2.50-3.50	Yes	Yes	No	No	No	No	0	No	No	No	97.67	29.77	Yes	No	No	No	No	Yes	No	No	No	Yes	No	Yes	No	No	No	No	No	No	Yes	No	No	No	Yes	No	No	No	Yes	Yes	No	No	No	No	No	No
150	19	Male	2.50-3.50	No	Yes	No	No	No	No	0	No	Yes	No	144.05	25.5	Yes	No	No	No	No	No	No	No	No	No	No	No	No	No	No	No	No	No	No	No	No	No	Yes	No	Yes	No	No	Yes	No	No	No	No	Yes	No
151	60	Female	2.00-3.00	Yes	No	Yes	No	No	No	0	No	No	No	107.53	98.2	No	No	No	Yes	No	No	No	No	Yes	Yes	Yes	Yes	No	No	Yes	No	No	No	No	No	No	Yes	No	No	No	No	No	No	No	Yes	Yes	No	No	No
152	66	Male	2.00-3.00	Yes	No	No	No	No	No	0	No	No	No	83.16	81.33	No	No	Yes	No	No	No	No	No	No	No	Yes	No	No	Yes	No	No	No	No	No	No	No	No	No	No	No	No	No	No	No	Yes	No	No	No	No
153	60	Male	2.00-3.00	Yes	No	No	No	No	No	0	No	No	No	101.01	83.95	No	No	No	No	No	No	No	No	No	No	Yes	No	No	No	No	No	No	No	No	No	No	No	No	No	No	No	No	No	No	Yes	No	No	No	No
154	45	Female	2.00-3.00	Yes	No	No	No	No	No	0	No	Yes	Yes	128.98	84.76	No	No	No	No	No	No	No	No	No	No	No	Yes	No	No	No	No	No	No	No	No	No	No	No	No	No	No	No	No	No	No	No	No	Yes	No
155	64	Male	2.50-3.50	No	Yes	No	No	No	No	0	No	Yes	No	87.14	66.96	Yes	No	No	No	No	No	No	No	Yes	Yes	Yes	No	No	No	No	No	No	No	No	No	No	Yes	Yes	No	No	No	No	Yes	No	Yes	No	No	Yes	No
156	62	Female	2.00-3.00	No	Yes	No	No	No	No	0	Yes	No	Yes	59.2	42.23	No	No	No	No	Yes	No	No	No	Yes	Yes	Yes	Yes	No	No	No	No	Yes	No	No	No	No	Yes	No	No	No	No	No	No	No	Yes	No	No	Yes	No
157	51	Male	2.00-3.00	Yes	No	No	No	No	No	1	No	No	No	78.8	54.47	No	No	No	No	No	No	No	No	No	No	No	No	No	No	No	No	No	No	Yes	Yes	No	No	No	No	No	No	Yes	Yes	No	No	No	No	No	No
158	69	Male	2.00-3.00	Yes	No	No	No	No	No	0	No	Yes	No	26.3	86.35	No	No	Yes	No	No	No	Yes	No	No	Yes	Yes	No	No	Yes	No	No	No	Yes	Yes	No	No	No	No	No	Yes	Yes	Yes	No	No	Yes	No	No	Yes	No
159	64	Male	2.00-3.00	Yes	No	No	No	No	No	1	Yes	Yes	No	40.56	80.29	No	No	No	No	Yes	No	Yes	No	No	Yes	Yes	No	No	No	No	No	Yes	Yes	No	No	No	No	No	No	No	Yes	No	No	No	Yes	No	No	Yes	No
160	46	Male	2.50-3.50	No	Yes	No	No	No	No	0	No	No	No	116.19	53.11	Yes	No	No	No	No	No	No	No	No	No	No	No	No	No	No	No	No	No	No	No	No	No	Yes	No	No	No	No	Yes	No	No	No	No	No	No
161	78	Male	2.00-3.00	Yes	No	Yes	No	No	No	0	No	No	No	35.88	77.24	Yes	No	Yes	Yes	No	No	No	No	No	No	Yes	No	No	Yes	Yes	No	No	No	No	No	No	No	Yes	Yes	No	No	No	Yes	No	Yes	Yes	No	No	Yes
162	62	Female	2.50-3.50	Yes	Yes	Yes	No	No	No	0	No	Yes	Yes	48.67	47.77	Yes	No	No	Yes	No	No	Yes	No	No	Yes	Yes	Yes	No	No	Yes	No	No	Yes	No	No	No	No	Yes	No	Yes	Yes	No	Yes	No	Yes	Yes	No	Yes	No
163	60	Female	2.50-3.50	No	Yes	No	No	No	No	0	Yes	Yes	Yes	52.47	72.18	No	No	No	No	Yes	No	No	No	No	No	Yes	Yes	No	No	No	No	Yes	No	No	No	No	No	No	No	No	No	No	No	No	No	No	No	Yes	No
164	61	Male	2.50-3.50	Yes	Yes	No	No	No	No	0	No	Yes	No	102.86	85.61	Yes	No	No	No	No	No	No	No	Yes	Yes	Yes	No	No	No	No	No	No	No	No	No	No	Yes	Yes	No	No	No	No	Yes	No	Yes	No	No	Yes	No
165	70	Male	2.00-3.00	Yes	No	No	No	No	No	0	No	Yes	No	41.48	27.58	No	No	Yes	No	No	No	Yes	No	Yes	Yes	Yes	No	No	Yes	No	No	No	Yes	No	Yes	No	Yes	No	No	No	Yes	No	Yes	No	Yes	No	No	Yes	No
166	37	Male	2.00-3.00	No	No	No	No	No	No	1	No	Yes	No	171.05	47.8	No	No	No	No	No	No	No	No	No	No	No	No	No	No	No	No	No	No	No	No	No	No	No	No	No	No	No	No	No	No	No	No	Yes	No
167	64	Female	2.00-3.00	Yes	No	Yes	No	No	No	0	No	Yes	No	20.44	49.39	No	No	No	Yes	No	No	Yes	No	No	Yes	Yes	Yes	Yes	No	Yes	No	No	Yes	No	No	No	No	No	No	No	Yes	No	No	Yes	Yes	Yes	No	Yes	No
168	61	Female	2.00-3.00	Yes	No	No	No	No	No	1	No	Yes	No	80.83	58.74	No	No	No	No	No	No	No	No	Yes	Yes	Yes	Yes	No	No	No	No	No	No	No	No	No	Yes	No	No	No	No	No	No	No	Yes	No	No	Yes	No
169	52	Female	2.50-3.50	Yes	Yes	No	No	No	No	0	No	No	No	105.37	71.61	No	No	No	No	No	Yes	No	No	No	Yes	No	Yes	No	No	No	No	No	No	Yes	Yes	No	No	No	No	No	No	Yes	Yes	No	No	No	No	No	No
170	59	Male	2.00-3.00	Yes	No	No	No	No	No	0	No	No	No	135.94	79.94	No	No	No	No	No	No	Yes	No	No	Yes	No	No	No	No	No	No	No	Yes	No	No	No	No	No	No	Yes	Yes	No	No	No	Yes	No	No	No	No
171	75	Female	2.00-3.00	Yes	No	No	No	No	No	0	No	No	No	147.72	78.99	No	No	Yes	No	No	No	No	No	No	No	Yes	Yes	No	Yes	No	No	No	No	No	No	No	No	No	No	No	No	No	No	No	Yes	No	No	No	Yes
172	56	Male	2.00-3.00	Yes	No	No	No	No	No	1	No	Yes	No	50.56	85.45	No	No	No	No	No	No	Yes	No	Yes	Yes	No	No	No	No	No	No	No	Yes	Yes	No	Yes	Yes	No	No	No	Yes	Yes	No	No	No	No	No	Yes	No
173	66	Female	2.00-3.00	Yes	No	No	No	No	No	1	No	Yes	No	39.31	42.09	No	Yes	Yes	No	No	No	No	No	No	No	Yes	Yes	No	Yes	No	No	No	No	No	No	No	No	No	No	No	No	No	No	No	Yes	No	No	Yes	No
174	64	Female	2.00-3.00	Yes	No	No	No	No	Yes	1	Yes	Yes	Yes	72.53	0	No	No	No	No	Yes	Yes	Yes	No	No	Yes	Yes	Yes	No	No	No	No	Yes	Yes	Yes	No	Yes	No	No	No	Yes	Yes	Yes	No	No	Yes	No	No	Yes	No
175	54	Male	2.00-3.00	No	No	Yes	No	No	No	1	No	No	Yes	116.46	85.18	No	No	No	Yes	No	No	No	No	No	No	No	No	No	No	Yes	No	No	No	No	No	No	No	No	No	No	No	No	No	No	Yes	Yes	No	Yes	No
176	51	Female	2.50-3.50	Yes	Yes	No	No	No	Yes	0	No	Yes	No	136.59	47.03	Yes	No	No	No	No	No	No	No	Yes	Yes	No	Yes	No	No	No	No	No	No	No	No	No	Yes	Yes	No	No	No	No	Yes	No	Yes	No	No	Yes	No
177	77	Female	2.00-3.00	Yes	No	Yes	No	No	No	1	No	Yes	No	38.01	77.71	No	No	Yes	Yes	No	No	No	No	No	No	Yes	Yes	No	Yes	Yes	No	No	No	No	Yes	No	No	No	Yes	No	No	No	Yes	No	Yes	Yes	No	Yes	Yes
178	56	Male	2.50-3.50	No	Yes	No	No	No	No	0	No	No	No	83.13	32.5	Yes	No	No	No	No	No	No	No	No	No	No	No	No	No	No	No	No	No	No	No	No	No	Yes	No	Yes	No	No	Yes	No	No	No	No	No	No
179	35	Female	2.50-3.50	No	Yes	No	No	No	No	0	No	No	No	84.47	58.28	No	No	No	No	No	No	No	No	No	No	No	Yes	No	No	No	No	No	No	No	Yes	No	No	No	No	No	No	No	Yes	No	No	No	No	No	No
180	49	Female	2.50-3.50	No	Yes	No	No	No	No	0	No	Yes	No	62.31	80.15	Yes	No	No	No	No	No	No	No	No	No	No	Yes	No	No	No	No	No	No	Yes	No	No	No	Yes	No	No	No	Yes	Yes	No	No	No	No	Yes	No
181	56	Male	2.00-3.00	Yes	No	Yes	No	No	Yes	0	No	No	No	88.15	69.47	Yes	No	No	Yes	No	No	No	No	No	No	No	No	No	No	Yes	No	No	No	No	No	No	No	Yes	No	No	No	No	Yes	No	Yes	Yes	No	No	No
182	66	Male	2.00-3.00	Yes	No	No	No	No	No	0	No	No	No	117.62	64.62	No	No	Yes	No	No	No	No	No	No	No	Yes	No	No	Yes	No	No	No	No	No	No	No	No	No	No	Yes	No	No	No	No	Yes	No	No	No	No
183	73	Male	2.00-3.00	No	No	No	No	Yes	No	1	Yes	Yes	Yes	34.12	87.52	No	No	Yes	No	Yes	No	No	No	No	No	Yes	No	No	Yes	No	No	Yes	No	No	No	No	No	No	No	No	No	No	No	No	Yes	No	No	Yes	Yes
184	52	Female	2.00-3.00	Yes	No	Yes	No	No	No	0	No	Yes	No	72.72	64.76	No	No	No	Yes	No	No	No	No	No	No	No	Yes	No	No	Yes	No	No	No	No	No	No	No	No	No	No	No	No	No	No	Yes	Yes	No	Yes	No
185	75	Male	2.00-3.00	Yes	No	No	No	No	No	1	No	No	No	59.85	89.62	Yes	No	Yes	No	No	No	No	No	No	No	Yes	No	No	Yes	No	No	No	No	No	Yes	No	No	Yes	No	No	No	No	Yes	No	Yes	No	No	No	Yes
186	50	Female	2.00-3.00	Yes	No	No	No	No	No	0	No	Yes	No	55.49	53.17	No	No	No	No	No	No	No	No	No	No	No	Yes	No	No	No	No	No	No	Yes	No	No	No	No	No	No	No	Yes	No	No	No	No	No	Yes	No
187	57	Male	2.00-3.00	No	No	No	No	Yes	No	1	No	No	No	80.69	62.71	No	No	No	No	No	No	Yes	No	No	Yes	No	No	No	No	No	No	No	Yes	Yes	Yes	No	No	No	No	Yes	Yes	Yes	Yes	No	Yes	No	No	No	No
188	61	Male	2.00-3.00	Yes	No	No	No	No	Yes	0	No	No	No	108.5	63.99	No	No	No	No	No	No	No	No	No	No	Yes	No	No	No	No	No	No	No	No	No	No	No	No	No	No	No	No	No	No	Yes	No	No	No	No
189	38	Female	2.00-3.00	No	No	Yes	No	No	No	1	No	Yes	No	50.17	39.06	No	No	No	Yes	No	No	Yes	No	No	Yes	No	Yes	No	No	Yes	No	No	Yes	No	No	Yes	No	No	No	No	Yes	No	No	No	Yes	Yes	No	Yes	No
190	69	Female	2.00-3.00	Yes	No	No	No	No	No	1	No	No	No	39.6	79.41	No	No	Yes	No	No	No	Yes	No	No	Yes	Yes	Yes	No	Yes	No	No	No	Yes	No	No	No	No	No	No	No	Yes	No	No	No	Yes	No	No	No	No
191	39	Female	2.00-3.00	Yes	No	Yes	No	No	No	0	No	Yes	No	36.69	91.72	No	No	No	Yes	No	No	Yes	No	No	Yes	No	Yes	No	No	Yes	No	No	Yes	Yes	No	No	No	No	No	No	Yes	Yes	No	No	No	Yes	No	Yes	No
192	38	Female	2.50-3.50	Yes	Yes	No	No	No	No	0	No	Yes	No	99.34	54.88	Yes	No	No	No	No	No	No	No	No	No	No	Yes	No	No	No	No	No	No	No	No	No	No	Yes	No	No	No	No	Yes	No	No	No	No	Yes	No
193	42	Male	2.00-3.00	No	No	Yes	No	No	No	1	No	Yes	No	99.81	40.13	No	No	No	Yes	No	No	No	No	No	No	No	No	No	No	Yes	No	No	No	No	No	No	No	No	No	No	No	No	No	No	Yes	Yes	No	Yes	No
194	52	Male	2.50-3.50	Yes	Yes	No	No	No	No	0	Yes	Yes	No	88	63.17	No	No	No	No	Yes	No	No	No	No	No	No	No	No	No	No	No	Yes	No	No	No	No	No	No	No	Yes	No	No	No	No	No	No	No	Yes	No
195	57	Female	2.00-3.00	Yes	No	Yes	No	No	No	0	No	Yes	No	60.83	81.87	No	No	No	Yes	No	No	No	No	No	No	No	Yes	No	No	Yes	No	No	No	No	No	No	No	No	No	Yes	No	No	No	No	Yes	Yes	No	Yes	No
196	69	Female	2.00-3.00	Yes	No	No	No	No	No	0	No	No	No	82.14	40.74	Yes	No	Yes	No	No	No	No	No	No	No	Yes	Yes	No	Yes	No	No	No	No	No	No	No	No	Yes	No	No	No	No	Yes	No	Yes	No	No	No	No
197	76	Female	2.00-3.00	Yes	No	Yes	No	No	No	1	No	Yes	No	66.92	73.8	No	No	Yes	Yes	No	No	No	No	No	No	Yes	Yes	No	Yes	Yes	No	No	No	No	No	No	No	No	Yes	No	No	No	No	No	Yes	Yes	No	Yes	Yes
198	38	Female	2.00-3.00	Yes	No	No	No	No	No	1	No	Yes	No	90.98	50.27	No	No	No	No	No	No	No	No	No	No	No	Yes	No	No	No	No	No	No	Yes	No	No	No	No	No	No	No	Yes	No	No	No	No	No	Yes	No
199	36	Female	2.00-3.00	No	No	Yes	No	No	No	1	No	Yes	Yes	149.38	81.79	No	No	No	Yes	No	No	No	No	No	No	No	Yes	No	No	Yes	No	No	No	Yes	No	No	No	No	No	No	No	Yes	No	No	Yes	Yes	No	Yes	No
200	74	Female	2.00-3.00	Yes	No	No	No	No	No	0	No	No	No	64.28	66.81	No	No	Yes	No	No	No	No	No	Yes	Yes	Yes	Yes	No	Yes	No	No	No	No	No	No	No	Yes	No	No	No	No	No	No	No	Yes	No	No	No	Yes
201	33	Male	2.00-3.00	Yes	No	No	No	No	No	0	No	No	No	84.71	68.97	No	No	No	No	No	No	No	No	No	No	No	No	No	No	No	No	No	No	No	No	No	No	No	No	No	No	No	No	No	No	No	No	No	No
202	72	Male	2.00-3.00	Yes	No	No	No	No	No	0	No	Yes	No	60.86	73.82	No	No	Yes	No	No	No	No	No	No	No	Yes	No	Yes	Yes	No	No	No	No	Yes	Yes	Yes	No	No	No	No	Yes	Yes	Yes	Yes	Yes	No	No	Yes	Yes
203	87	Female	2.00-3.00	Yes	No	No	No	No	No	0	Yes	Yes	No	38.66	14.44	No	No	Yes	No	Yes	Yes	Yes	No	Yes	Yes	Yes	Yes	No	Yes	No	No	Yes	Yes	Yes	No	Yes	Yes	No	Yes	No	Yes	Yes	No	No	Yes	No	No	Yes	Yes
204	52	Female	2.00-3.00	Yes	No	No	No	No	No	0	No	Yes	No	92.02	89.16	No	No	No	No	No	No	No	No	No	No	No	Yes	No	No	No	No	No	No	No	No	No	No	No	No	No	No	No	No	No	No	No	No	Yes	No
205	58	Male	2.00-3.00	Yes	No	No	No	No	No	0	No	Yes	No	92.25	92.39	No	No	No	No	No	No	No	No	No	No	No	No	No	No	No	No	No	No	No	No	No	No	No	No	Yes	No	No	No	No	No	No	No	Yes	No
206	55	Female	2.50-3.50	No	Yes	No	No	No	No	0	No	Yes	No	129.45	58.86	No	No	No	No	No	No	No	No	No	No	No	Yes	No	No	No	No	No	No	No	No	No	No	No	No	No	No	No	No	No	No	No	No	Yes	No
207	50	Female	2.00-3.00	Yes	No	No	No	No	No	0	No	Yes	No	88.98	72.5	No	No	No	No	No	No	No	No	No	No	No	Yes	No	No	No	No	No	No	No	No	No	No	No	No	No	No	No	No	No	No	No	No	Yes	No
208	67	Female	2.00-3.00	No	No	No	No	No	Yes	0	No	Yes	No	38.17	42.77	No	No	Yes	No	No	No	Yes	No	No	Yes	Yes	Yes	No	Yes	No	No	No	Yes	No	No	No	No	No	No	No	Yes	No	No	No	Yes	No	No	Yes	No
209	44	Female	2.00-3.00	Yes	No	No	No	No	No	0	No	Yes	No	88.15	44.42	Yes	No	No	No	No	No	No	No	No	No	No	Yes	No	No	No	No	No	No	No	No	No	No	Yes	No	No	No	No	Yes	No	No	No	No	Yes	No
210	46	Female	2.00-3.00	No	No	No	Yes	No	No	0	No	Yes	No	158.14	64.53	No	No	No	No	No	No	No	No	No	No	No	Yes	No	No	No	No	No	No	No	No	No	No	No	No	No	No	No	No	No	No	Yes	No	Yes	No
211	46	Male	2.00-3.00	Yes	No	No	No	No	No	0	No	Yes	No	130.56	53.41	No	No	No	No	No	No	No	No	No	No	No	No	No	No	No	No	No	No	No	No	No	No	No	No	Yes	No	No	No	No	No	No	No	Yes	No
212	57	Male	2.00-3.00	No	No	No	No	No	No	1	No	No	No	101.19	81.2	No	No	No	No	No	No	No	No	No	No	No	No	No	No	No	No	No	No	No	No	No	No	No	No	No	No	No	No	No	No	No	No	No	No
213	78	Female	2.00-3.00	Yes	No	No	No	No	No	1	No	No	No	48.49	42.77	No	No	Yes	No	No	No	No	No	No	No	Yes	Yes	No	Yes	No	No	No	No	No	No	No	No	No	Yes	No	No	No	No	No	Yes	No	No	No	Yes
214	57	Female	2.00-3.00	Yes	No	No	No	No	No	0	No	Yes	No	158.74	49.76	No	No	No	No	No	No	No	No	No	No	No	Yes	No	No	No	No	No	No	No	No	No	No	No	No	No	No	No	No	No	No	No	No	Yes	No
215	49	Female	2.00-3.00	No	Yes	No	No	No	No	0	No	Yes	No	84.75	64.68	Yes	No	No	No	No	No	No	No	No	No	No	Yes	No	No	No	No	No	No	No	No	No	No	Yes	No	No	No	No	Yes	No	No	No	No	Yes	No
216	32	Female	2.50-3.50	No	Yes	No	No	No	No	0	No	Yes	No	125.91	36.76	Yes	No	No	No	No	No	No	No	No	No	No	Yes	No	No	No	No	No	No	No	No	No	No	Yes	No	No	No	No	Yes	No	No	No	No	Yes	No
217	58	Female	2.00-3.00	Yes	No	No	No	No	No	0	No	Yes	No	104.55	40.09	No	No	No	No	No	No	No	No	Yes	Yes	No	Yes	No	No	No	No	No	No	No	No	No	Yes	No	No	No	No	No	No	No	Yes	No	No	Yes	No
218	72	Female	2.00-3.00	No	No	No	Yes	No	No	1	No	No	No	26.76	61.11	No	No	Yes	No	No	No	Yes	No	No	Yes	Yes	Yes	No	Yes	No	No	No	Yes	Yes	Yes	No	No	No	No	No	Yes	Yes	Yes	No	Yes	Yes	No	No	Yes
219	65	Male	2.00-3.00	No	No	Yes	No	No	No	1	No	No	No	73.26	41.13	No	No	Yes	Yes	No	No	No	No	No	No	Yes	No	No	Yes	Yes	No	No	No	No	No	No	No	No	No	Yes	No	No	No	No	Yes	Yes	No	No	No
220	81	Female	2.00-3.00	Yes	No	No	No	No	No	0	No	Yes	No	22.06	74.69	No	No	Yes	No	No	No	Yes	No	Yes	Yes	Yes	Yes	No	Yes	No	No	No	Yes	No	Yes	No	Yes	No	Yes	No	Yes	No	Yes	No	Yes	No	No	Yes	Yes
221	47	Male	2.00-3.00	No	No	No	No	No	No	0	No	Yes	Yes	98.64	85.25	No	No	No	No	No	No	No	No	No	No	No	No	No	No	No	No	No	No	No	No	Yes	No	No	No	No	Yes	No	No	No	No	No	No	Yes	No
222	38	Male	2.00-3.00	No	No	No	No	No	No	1	No	Yes	No	90.67	37.35	No	No	No	No	No	No	No	No	No	No	No	No	No	No	No	No	No	No	No	No	No	No	No	No	Yes	No	No	No	No	No	No	No	Yes	No
223	70	Female	2.00-3.00	Yes	No	No	No	No	No	1	No	No	No	75.75	32.82	No	No	Yes	No	No	No	No	No	No	No	Yes	Yes	No	Yes	No	No	No	No	No	No	No	No	No	No	No	No	No	No	No	Yes	No	No	No	No
224	46	Male	2.00-3.00	No	Yes	No	No	No	No	0	No	No	No	133.46	58.17	No	Yes	No	No	No	No	No	No	No	No	No	No	No	No	No	No	No	No	No	No	No	No	No	No	Yes	No	No	No	No	No	No	No	No	No
225	55	Female	2.50-3.50	Yes	Yes	No	No	No	No	0	Yes	No	Yes	83.62	45.26	Yes	No	No	No	Yes	No	No	No	No	No	No	Yes	No	No	No	No	Yes	No	Yes	No	No	No	Yes	No	No	No	Yes	Yes	No	No	No	No	Yes	No
226	74	Male	2.00-3.00	Yes	No	Yes	No	No	No	0	No	Yes	No	36.01	39.46	Yes	No	Yes	Yes	No	Yes	No	No	No	Yes	Yes	No	No	Yes	Yes	No	No	No	Yes	No	No	No	Yes	No	Yes	No	Yes	Yes	No	Yes	Yes	No	Yes	Yes
227	62	Female	2.50-3.50	Yes	Yes	No	No	No	No	0	No	Yes	No	85.18	61.17	Yes	No	No	No	No	No	No	No	No	No	Yes	Yes	No	No	No	No	No	No	No	No	No	No	Yes	No	No	No	No	Yes	No	Yes	No	No	Yes	No
228	52	Female	2.50-3.50	Yes	Yes	No	No	No	No	0	No	Yes	No	85.42	38.86	No	No	No	No	No	No	No	No	No	No	No	Yes	No	No	No	No	No	No	No	No	No	No	No	No	No	No	No	No	No	No	No	No	Yes	No
229	81	Male	2.00-3.00	Yes	No	Yes	No	No	No	0	No	Yes	No	40.97	49	No	No	Yes	Yes	No	No	Yes	No	No	Yes	Yes	No	Yes	Yes	Yes	No	No	Yes	Yes	Yes	No	No	No	Yes	No	Yes	Yes	Yes	Yes	Yes	Yes	No	Yes	Yes
230	64	Male	2.00-3.00	No	No	Yes	No	No	No	0	No	Yes	No	70.24	83.39	No	No	No	Yes	No	No	No	No	No	No	Yes	No	No	No	Yes	No	No	No	No	No	No	No	No	No	Yes	No	No	No	No	Yes	Yes	No	Yes	No
231	64	Female	2.50-3.50	No	Yes	No	No	No	No	0	No	Yes	No	54.33	43.06	Yes	No	No	No	No	No	No	No	No	No	Yes	Yes	No	No	No	No	No	No	No	No	No	No	Yes	No	No	No	No	Yes	No	Yes	No	No	Yes	No
232	77	Male	2.00-3.00	Yes	No	Yes	No	No	No	0	No	No	No	59.5	47.59	No	No	Yes	Yes	No	No	No	No	No	No	Yes	No	No	Yes	Yes	No	No	No	No	No	No	No	No	Yes	Yes	No	No	No	No	Yes	Yes	No	No	Yes
233	45	Female	2.50-3.50	Yes	Yes	No	No	No	No	0	Yes	Yes	No	76.26	71.3	Yes	No	No	No	Yes	No	No	No	No	No	No	Yes	No	No	No	No	Yes	No	Yes	No	No	No	Yes	No	No	No	Yes	Yes	No	No	No	No	Yes	No
234	48	Female	2.50-3.50	Yes	Yes	No	No	No	No	0	Yes	Yes	No	97.75	42.36	Yes	No	No	No	Yes	No	No	No	No	No	No	Yes	No	No	No	No	Yes	No	Yes	No	Yes	No	Yes	No	No	Yes	Yes	Yes	No	No	No	No	Yes	No
235	72	Female	2.00-3.00	Yes	No	No	No	No	No	0	No	No	No	90.03	57.71	Yes	No	Yes	No	No	No	No	No	No	No	Yes	Yes	No	Yes	No	No	No	No	No	No	No	No	Yes	No	Yes	No	No	Yes	No	Yes	No	No	No	Yes
236	50	Male	2.00-3.00	No	No	No	No	No	Yes	0	No	No	No	62.79	13.09	No	No	No	No	No	No	Yes	No	No	Yes	No	No	No	No	No	No	No	Yes	Yes	No	No	No	No	No	No	Yes	Yes	No	No	Yes	No	No	No	No
237	22	Male	2.50-3.50	No	Yes	No	No	No	No	0	No	Yes	No	196.67	30.22	No	No	No	No	No	No	No	No	No	No	No	No	No	No	No	No	No	No	No	No	No	No	No	No	No	No	No	No	No	No	No	No	Yes	No
238	78	Female	2.00-3.00	Yes	No	No	No	Yes	No	0	No	Yes	Yes	54.49	80.71	No	No	Yes	No	No	No	No	No	No	No	Yes	Yes	No	Yes	No	No	No	No	No	No	No	No	No	Yes	No	No	No	No	No	Yes	No	No	Yes	Yes
239	60	Female	2.50-3.50	Yes	Yes	No	No	No	No	0	No	Yes	Yes	62.96	54.06	No	No	No	No	No	No	No	No	Yes	Yes	Yes	Yes	Yes	No	No	No	No	No	No	Yes	No	Yes	No	No	No	No	No	Yes	Yes	Yes	No	No	Yes	No
240	58	Female	2.00-3.00	Yes	No	No	No	No	No	1	No	Yes	No	56.47	67.97	No	No	No	No	No	No	No	No	No	No	No	Yes	No	No	No	No	No	No	No	No	No	No	No	No	No	No	No	No	No	No	No	No	Yes	No
241	35	Female	2.00-3.00	Yes	No	No	No	No	No	0	No	No	No	86.77	65.05	No	No	No	No	No	No	No	No	No	No	No	Yes	No	No	No	No	No	No	Yes	Yes	No	No	No	No	Yes	No	Yes	Yes	No	No	No	No	No	No
242	68	Male	2.00-3.00	Yes	No	No	No	No	No	1	No	No	No	75	79.82	No	No	Yes	No	No	No	No	No	No	No	Yes	No	No	Yes	No	No	No	No	No	No	No	No	No	No	No	No	No	No	No	Yes	No	No	No	No
243	58	Male	2.00-3.00	Yes	No	Yes	No	No	No	0	No	Yes	No	108.19	56.03	No	No	No	Yes	No	No	No	No	Yes	Yes	No	No	No	No	Yes	No	No	No	No	No	No	Yes	No	No	No	No	No	No	No	No	Yes	No	Yes	No
244	22	Male	2.00-3.00	Yes	No	No	No	No	No	0	No	No	No	92.19	64.48	No	No	No	No	No	No	No	No	No	No	No	No	No	No	No	No	No	No	No	No	Yes	No	No	No	No	Yes	No	No	No	No	No	No	No	No
245	50	Female	2.00-3.00	Yes	No	No	No	No	No	0	No	Yes	No	75.04	12.5	Yes	No	No	No	No	No	No	No	Yes	Yes	No	Yes	No	No	No	No	No	No	Yes	Yes	No	Yes	Yes	No	No	No	Yes	Yes	No	No	No	No	Yes	No
246	50	Female	2.50-3.50	No	Yes	No	No	No	No	0	No	No	No	81.64	69.34	Yes	No	No	No	No	No	No	No	No	No	No	Yes	Yes	No	No	No	No	No	No	No	No	No	Yes	No	No	No	No	Yes	Yes	No	No	No	No	No
247	43	Female	2.50-3.50	Yes	Yes	No	No	No	No	0	No	Yes	No	119.42	35.61	Yes	No	No	No	No	No	No	No	No	No	No	Yes	No	No	No	No	No	No	No	No	No	No	Yes	No	No	No	No	Yes	No	No	No	No	Yes	No
248	52	Female	2.00-3.00	Yes	No	Yes	No	No	No	0	No	Yes	No	70.64	61.66	No	No	No	Yes	No	No	No	No	No	No	No	Yes	No	No	Yes	No	No	No	No	No	No	No	No	No	No	No	No	No	No	Yes	Yes	No	Yes	No
249	63	Male	2.00-3.00	Yes	No	No	No	No	Yes	0	Yes	Yes	No	130.71	61.25	Yes	No	No	No	Yes	No	No	No	Yes	Yes	Yes	No	No	No	No	No	Yes	No	No	No	No	Yes	Yes	No	No	No	No	Yes	No	Yes	No	No	Yes	No
250	53	Male	2.00-3.00	No	No	Yes	No	No	No	1	No	Yes	No	93.98	40.19	No	No	No	Yes	No	No	No	No	No	No	No	No	No	No	Yes	No	No	No	No	No	No	No	No	No	No	No	No	No	No	Yes	Yes	No	Yes	No
251	52	Female	2.00-3.00	No	No	No	No	No	Yes	0	Yes	Yes	No	111.62	97.97	Yes	No	No	No	Yes	No	No	No	No	No	No	Yes	No	No	No	No	Yes	No	No	No	No	No	Yes	No	No	No	No	Yes	No	No	No	No	Yes	No
252	73	Female	2.00-3.00	Yes	No	No	Yes	No	No	1	Yes	Yes	Yes	75.14	52.36	No	No	Yes	No	Yes	No	No	No	No	No	Yes	Yes	No	Yes	No	No	Yes	No	No	Yes	No	No	No	No	No	No	No	Yes	No	Yes	Yes	No	Yes	Yes
253	66	Male	2.50-3.50	Yes	Yes	No	No	No	No	0	No	No	No	74.51	81.78	Yes	No	Yes	No	No	No	No	No	No	No	Yes	No	No	Yes	No	No	No	No	No	No	No	No	Yes	No	No	No	No	Yes	No	Yes	No	No	No	No
254	57	Female	2.50-3.50	Yes	Yes	No	No	No	No	0	No	Yes	No	70.55	57.35	Yes	No	No	No	No	No	Yes	No	No	Yes	No	Yes	No	No	No	No	No	Yes	No	No	No	No	Yes	No	No	Yes	No	Yes	No	No	No	No	Yes	No
255	44	Female	2.50-3.50	No	Yes	No	No	No	No	0	No	Yes	Yes	68	81.87	Yes	No	No	No	No	No	No	No	No	No	No	Yes	No	No	No	No	No	No	Yes	No	No	No	Yes	No	No	No	Yes	Yes	No	No	No	No	Yes	No
256	40	Female	2.00-3.00	Yes	No	No	No	No	No	0	No	No	No	86.18	75.47	No	No	No	No	No	No	No	No	No	No	No	Yes	No	No	No	No	No	No	No	No	No	No	No	No	No	No	No	No	No	No	No	No	No	No
257	50	Female	2.00-3.00	Yes	No	Yes	No	No	Yes	1	No	Yes	No	77.56	100	No	No	No	Yes	No	No	No	No	No	No	No	Yes	No	No	Yes	No	No	No	No	No	No	No	No	No	No	No	No	No	No	Yes	Yes	No	Yes	No
258	65	Male	2.00-3.00	Yes	No	No	No	No	No	0	Yes	Yes	No	73.86	29.6	No	No	Yes	No	Yes	No	No	No	Yes	Yes	Yes	No	No	Yes	No	No	Yes	No	No	No	No	Yes	No	No	Yes	No	No	No	No	Yes	No	No	Yes	No
259	68	Male	2.00-3.00	Yes	No	No	No	No	No	0	Yes	Yes	No	92.78	75.52	No	No	Yes	No	Yes	No	Yes	No	No	Yes	Yes	No	No	Yes	No	No	Yes	Yes	No	No	No	No	No	No	No	Yes	No	No	No	Yes	No	No	Yes	No
260	51	Female	2.50-3.50	No	Yes	No	No	No	No	0	No	Yes	No	63.57	73.79	Yes	No	No	No	No	No	No	No	No	No	No	Yes	No	No	No	No	No	No	No	No	No	No	Yes	No	No	No	No	Yes	No	No	No	No	Yes	No
261	40	Male	2.00-3.00	Yes	No	No	No	No	No	0	Yes	Yes	Yes	90.28	23.56	No	No	No	No	Yes	No	Yes	No	No	Yes	No	No	No	No	No	No	Yes	Yes	Yes	No	No	No	No	No	No	Yes	Yes	No	No	No	No	No	Yes	No
262	74	Male	2.00-3.00	Yes	No	No	No	No	No	0	No	No	No	48.58	60.55	No	No	Yes	No	No	No	Yes	No	No	Yes	Yes	No	No	Yes	No	No	No	Yes	No	No	No	No	No	No	Yes	Yes	No	No	No	Yes	No	No	No	Yes
263	54	Female	2.50-3.50	No	Yes	Yes	Yes	No	No	0	No	No	No	29.44	80.37	Yes	No	No	Yes	No	No	Yes	No	No	Yes	No	Yes	No	No	Yes	No	No	Yes	Yes	No	No	No	Yes	No	No	Yes	Yes	Yes	No	No	Yes	No	No	No
264	58	Female	2.50-3.50	No	Yes	No	No	No	No	0	No	No	No	80.67	37.65	No	No	No	No	No	No	No	No	No	No	No	Yes	No	No	No	No	No	No	No	No	No	No	No	No	No	No	No	No	No	No	No	No	No	No
265	49	Male	2.00-3.00	Yes	No	No	No	No	No	1	No	No	No	48.87	73.06	No	No	No	No	No	No	Yes	No	No	Yes	No	No	No	No	No	No	No	Yes	No	Yes	No	No	No	No	Yes	Yes	No	Yes	No	No	No	No	No	No
266	72	Female	2.00-3.00	Yes	No	No	No	No	No	1	No	No	No	61.41	73.23	No	No	Yes	No	No	No	No	No	No	No	Yes	Yes	No	Yes	No	No	No	No	Yes	No	No	No	No	No	No	No	Yes	No	No	Yes	No	No	No	Yes
267	61	Female	2.00-3.00	Yes	Yes	No	No	No	No	0	No	No	Yes	78.34	94.81	No	No	No	No	No	No	No	No	No	No	Yes	Yes	No	No	No	No	No	No	No	No	No	No	No	No	No	No	No	No	No	Yes	No	No	Yes	No
268	51	Female	2.00-3.00	No	No	Yes	No	No	No	1	No	Yes	No	23.91	42.04	No	No	No	Yes	No	Yes	Yes	No	No	Yes	No	Yes	No	No	Yes	No	No	Yes	Yes	No	Yes	No	No	No	Yes	Yes	Yes	No	No	No	Yes	No	Yes	No
269	63	Male	2.00-3.00	Yes	No	Yes	Yes	No	No	1	No	No	No	64.99	12.78	No	No	No	Yes	No	No	Yes	No	No	Yes	Yes	No	No	No	Yes	No	No	Yes	No	Yes	Yes	No	No	No	No	Yes	No	Yes	No	Yes	Yes	No	No	No
270	63	Female	2.00-3.00	Yes	No	No	No	No	No	1	No	Yes	No	92.42	79.68	Yes	No	No	No	No	No	No	No	No	No	Yes	Yes	No	No	No	No	No	No	No	No	No	No	Yes	No	No	No	No	Yes	No	No	No	No	Yes	No
271	41	Female	2.00-3.00	No	No	No	No	No	No	1	No	No	No	79.86	19.89	No	No	No	No	No	No	Yes	No	No	Yes	No	Yes	No	No	No	No	No	Yes	No	No	No	No	No	No	No	Yes	No	No	No	No	No	No	No	No
272	73	Male	2.00-3.00	Yes	No	No	No	No	No	0	No	Yes	No	67.43	32.79	No	No	Yes	No	No	No	Yes	No	No	Yes	Yes	No	No	Yes	No	No	No	Yes	No	No	No	No	No	No	Yes	Yes	No	No	No	Yes	No	No	Yes	Yes
273	83	Female	2.00-3.00	No	No	Yes	No	No	No	1	No	Yes	No	35.89	72.95	No	No	Yes	Yes	No	No	Yes	No	No	Yes	Yes	Yes	No	Yes	Yes	No	No	Yes	No	No	No	No	No	Yes	No	Yes	No	No	No	Yes	Yes	No	Yes	Yes
274	51	Female	2.00-3.00	Yes	No	No	No	No	No	1	No	No	No	37.08	0	No	No	No	No	No	No	Yes	No	No	Yes	No	Yes	No	No	No	No	No	Yes	Yes	No	Yes	No	No	No	No	Yes	Yes	No	No	No	No	No	No	No
275	81	Female	2.00-3.00	Yes	No	Yes	No	No	No	1	No	No	No	39.47	50.02	No	No	Yes	Yes	No	No	No	No	No	No	Yes	Yes	No	Yes	Yes	No	No	No	Yes	No	No	No	No	Yes	No	No	Yes	No	No	Yes	Yes	No	No	Yes
276	38	Male	2.00-3.00	No	No	No	No	No	No	1	No	Yes	No	90.06	63.82	No	No	No	No	No	No	No	No	No	No	No	No	No	No	No	No	No	No	No	No	No	No	No	No	No	No	No	No	No	No	No	No	Yes	No
277	59	Male	2.00-3.00	Yes	No	Yes	No	No	No	1	No	No	No	72	23.73	No	No	No	Yes	No	No	No	No	No	No	No	No	No	No	Yes	No	No	No	No	No	No	No	No	No	No	No	No	No	No	Yes	Yes	No	No	No
278	61	Female	2.00-3.00	Yes	No	No	No	No	No	1	No	Yes	No	91.52	67.32	No	No	No	No	No	No	No	No	No	No	Yes	Yes	Yes	No	No	No	No	No	No	No	No	No	No	No	No	No	No	No	Yes	Yes	No	No	Yes	No
279	71	Female	2.00-3.00	Yes	No	No	No	No	No	1	No	Yes	No	#NULL!	58.88	No	No	Yes	No	No	No	No	No	No	No	Yes	Yes	No	Yes	No	No	No	No	No	No	No	No	No	No	No	No	No	No	No	Yes	No	No	Yes	Yes
280	76	Female	2.00-3.00	Yes	No	No	No	No	Yes	1	Yes	Yes	No	32.49	84.85	No	No	Yes	No	Yes	No	No	No	No	No	Yes	Yes	Yes	Yes	No	No	Yes	No	No	No	No	No	No	Yes	No	No	No	No	Yes	Yes	No	No	Yes	Yes
[truncated: 63 more columns]

## Sheet: Variables description
VARIABLE	LABEL
codpesq	Identifier
idaderec	Age
sexo	Sex
rnialvo	INR target range
fa_flutter	Atrial fibrillation/flutter
protesevalvar	Mechanical heart valve
avci	Stroke
ait	Transient ischemic attack
tep	Pulmonary embolism
tvp	Deep vein trombosis
doench	Chagas disease
hrtgi	Previous gastrointestinal bleeding
histsmen	Previous non major bleeding
histsmai	Previous major bleeding
TFGe	GFR estimated
TTR_ateEHG	TTR
UsoAP	Antiplatelet concurrent use
UsoAINE	NSAID concurrent use
b_id	OBRI: Age>=65
b_ave	OBRI: Stroke
b_hgi	OBRI: GI bleeding
b_anem	OBRI: - Comorb hematocrit
b_ren	OBRI: - Comorb creatinine
b_iam	OBRI: - Comorb myocardial infarction
b_dm	OBRI: - Comorb diabetes
b_comorb	OBRI: Comorbid condition
ku_id	Kuijer: Age>=60
ku_sexf	Kuijer: Female sex
ku_ca	Kuijer: Malignancy
kea_id	Kearon: Age>=65
kea_ave	Kearon: Stroke
kea_ulcpep	Kearon: Pepitic ulcer
kea_hgi	Kearon: GI bleeding
kea_ren	Kearon: Abnormal renal function
kea_anem	Kearon: Anemia
kea_plaq	Kearon: Reduced platelet
kea_hep	Kearon: Hepatic disease
kea_dm	Kearon: Diabetes
kea_medap	Kearon: Antiplatelet
g_id	HEMORR2HAGES: Age>=75
g_etoh	HEMORR2HAGES: Ethanol abuse
g_drendhep	HEMORR2HAGES: Kidney or liver disease
g_anem	HEMORR2HAGES: Anemia
g_plaq	HEMORR2HAGES: Reduced platelet
g_ca	HEMORR2HAGES: Malignancy
g_qued	HEMORR2HAGES: Fall risk
g_ave	HEMORR2HAGES: Stroke
g_has	HEMORR2HAGES: Hypertension
g_hemo	HEMORR2HAGES: Rebleeding
s_id	Shireman: Age>=70
s_sexf	Shireman: Female sex
s_hemoremot	Shireman: Remote bleeding
s_hemorecent	Shireman: Recent bleeding
s_anem	Shireman: Anemia (hct)
s_dm	Shireman: Diabetes
s_etohdrog	Shireman: Ethanol/drug abuse
s_medap	Shireman: Antiplatelet
rg_histhg	RIETE: Recent major bleeding
rg_creat	RIETE: Creatinine>1.2
rg_anem	RIETE: Anemia
rg_ca	RIETE: Malignancy
rg_tep	RIETE: Clinically overt PE
rg_id	RIETE: Age>75
p_id	HASBLED: Age>65
p_has	HASBLED: Hypertension
p_ren	HASBLED: Abnormal renal function
p_hep	HASBLED: Abnormal liver function
p_ave	HASBLED: Stroke
p_hemo	HASBLED: Bleeding history/anemia
p_rni_TTREHG	HASBLED: Labile INR
p_med	HASBLED: Antiplatelet/NSAID
p_etoh	HASBLED: Ethanol abuse
f_id	ATRIA: Age>=75
f_anem	ATRIA: Anemia
f_ren	ATRIA: Severe renal disease
f_hemo	ATRIA: Prior bleeding
f_has	ATRIA: Hypertension
orbit_age	ORBIT: Age>=75
orbit_anem	ORBIT: Abnormal hemoglobin/hematocrit
orbit_bleed	ORBIT: Bleeding history
orbit_ren	ORBIT: Insuficient renal function
orbit_ap	ORBIT: Antiplatelets
risco_beyth	OBRI: Risk sum
risco_kuijer	Kuijer: Risk Sum
risco_kearon	Kearon: Risk sum
risco_gage	HEMORR2HAGES: Risk sum
risco_shireman	Shireman: Risk sum
risco_ruiz	RIETE: Risk sum
risco_pisters_TTREHG	HASBLED: Risk sum
risco_fang	ATRIA: Risk sum
risco_orbit	ORBIT: Risk sum
b_classif	Risk classification: OBRI
ku_classif	Risk classification: Kuijer et al. (1999)
kea_classif	Risk classification: Kearon et al. (2003)
g_classif	Risk classification: HEMORR2HAGES
s_classif	Risk classification: Shireman et al. (2006)
rg_classif	Risk classification: RIETE
p_classif_TTREHG	Risk classification: HAS-BLED
f_classif	Risk classification: ATRIA
orbit_classif	Risk classification: ORBIT
H2016_n_hng	Count - Non major bleeding
H2016_n_hngcr	Count - Clinically relevant non major bleeding
H2016_n_hg	Count - Major bleeding
H2016_hng	[n/y] Non major bleeding
H2016_hngcr	[n/y] Clinically relevant non major bleeding
H2016_hg	[n/y] Major bleeding
H2016_nobleeding	[n/y] No bleeding
risco_KearonSENS	SENSITIVITY - Kearon: Risk sum
risco_gageSENS	SENSITIVITY - HEMORR2HAGES: Risk sum
risco_shiremanSENS	SENSITIVITY - Shireman: Risk sum
SENS_kea_classif	SENSITIVITY - Risk classification: Kearon et al. (2003)
SENS_g_classif	SENSITIVITY - Risk classification: HEMORR2HAGES
SENS_s_classif	SENSITIVITY - Risk classification: Shireman et al. (2006)
